# Supplementary material for: Bacterial Survey in the Guts of Domestic Silkworms, Bombyx mori L
Source: Insects. 2022 Jan 17;13(1):100. doi: 10.3390/insects13010100 (PMC8779307; doi:10.3390/insects13010100)
Supplement: Supplementary file 1 [file insects-13-00100-s001.zip]

Archive with 16 entries (16 files):
- Figure S1 QIIME 2 workflow.jpg
- Figure S2 Alpha-rarefaction curves.jpg
- Figure S3 Bacterial genera heatmap.pdf
- Table S1 Silkworm traits for selection.xlsx
- Table S10 Pielou evenness boxplot values.xlsx
- Table S11 Comparison of Pielou evenness p-values.xlsx
- Table S12 Comparison of Bray Curtis p-values.xlsx
- Table S13 Comparison of Jaccard p-values.xlsx
- Table S2 16S primer and Illumina adapter sequences.xlsx
- Table S3 Nextera XT inder pair assignments.xlsx
- Table S4 Sequencing run summary.xlsx
- Table S5 SRA accession numbers.xlsx
- Table S6 Sequence count summary.xlsx
- Table S7 Representative sequences, frequencies, top BLAST hits and isolation sources.xlsx
- Table S8 Shannon diversity boxplot values.xlsx
- Table S9 Comparison of Shannon diversity p-values.xlsx
