# Supplementary material for: Bacterial Survey in the Guts of Domestic Silkworms, Bombyx mori L
Source: Insects. 2022 Jan 17;13(1):100. doi: 10.3390/insects13010100 (PMC8779307; doi:10.3390/insects13010100)
Supplement: Supplementary file 1 [file insects-13-00100-s001.zip › Table S1 Silkworm traits for selection.xlsx]

## Sheet: Table S1
Table S1. Traits of Bombyx mori L. strains from the Philippines used to select strains for 16S rRNA gene amplicon sequencing analysis.
Trait	Strain
	K203	MO202	MO204	DMMMSU 119
Hatch Percentage (%)	93.3	93.88	91.75	84.3
Larval Duration (Days)	22.74	23.26	23.23	24.02
Single Cocoon Weight (g)	1.58	1.67	1.65	1.49
Cocoon Shell Weight (g)	0.36	0.37	0.37	0.32
Weight of Cocoon Filament (g)	0.24	0.25	0.24	0.28
Size of Cocoon Filament (denier)	2.51	2.44	2.46	3.01
Raw Silk Percentage (%)	22.78	22.15	22.42	21.12
