# Supplementary material for: Bacterial Survey in the Guts of Domestic Silkworms, Bombyx mori L
Source: Insects. 2022 Jan 17;13(1):100. doi: 10.3390/insects13010100 (PMC8779307; doi:10.3390/insects13010100)
Supplement: Supplementary file 1 [file insects-13-00100-s001.zip › Table S10 Pielou evenness boxplot values.xlsx]

## Sheet: Table S10
Table S10. Pielou’s evenness index boxplot values for Bombyx mori L. strains and instars from the Philippines.
	Strain
	DMMMSU 119	K203	MO202	MO204
Upper Whisker	0.822	0.907	0.812	0.735
Upper Quartile	0.793	0.825	0.76	0.724
Median	0.738	0.719	0.68	0.7
Lower Quartile	0.72	0.709	0.664	0.683
Lower Whisker	0.697	0.703	0.658	0.643
Mean	0.749	0.757	0.705	0.698
	Instar
	2nd Instar	3rd Instar	4th Instar	5th Instar
Upper Whisker	0.727	0.907	0.746	0.822
Upper Quartile	0.717	0.827	0.735	0.811
Median	0.693	0.722	0.702	0.754
Lower Quartile	0.669	0.699	0.682	0.715
Lower Whisker	0.643	0.663	0.658	0.701
Mean	0.691	0.751	0.705	0.761
