# Supplementary material for: Bacterial Survey in the Guts of Domestic Silkworms, Bombyx mori L
Source: Insects. 2022 Jan 17;13(1):100. doi: 10.3390/insects13010100 (PMC8779307; doi:10.3390/insects13010100)
Supplement: Supplementary file 1 [file insects-13-00100-s001.zip › Table S11 Comparison of Pielou evenness p-values.xlsx]

## Sheet: Table S11
Table S11. Comparison of Pielou’s evenness index p-values from Kruskal-Wallis tests among Bombyx mori L. strains and instars from the Philippines.
Strain 1	Strain 2	P-value
DMMMSU 119 (n=8)	K203 (n=8)	0.5286
DMMMSU 119 (n=8)	MO202 (n=8)	0.0587
DMMMSU 119 (n=8)	MO204 (n=8)	0.0209
K203 (n=8)	MO202 (n=8)	0.0357
K203 (n=8)	MO204 (n=8)	0.0587
MO202 (n=8)	MO204 (n=8)	0.4008
P-value (all groups)		0.0304
Instar	Instar	P-value
2nd (n=8)	3rd (n=8)	0.1415
2nd (n=8)	4th (n=8)	0.3446
2nd (n=8)	5th (n=8)	0.0117
3rd (n=8)	4th (n=8)	0.2936
3rd (n=8)	5th (n=8)	0.5286
4th (n=8)	5th (n=8)	0.046
P-value (all groups)		0.0556
