# Supplementary material for: Bacterial Survey in the Guts of Domestic Silkworms, Bombyx mori L
Source: Insects. 2022 Jan 17;13(1):100. doi: 10.3390/insects13010100 (PMC8779307; doi:10.3390/insects13010100)
Supplement: Supplementary file 1 [file insects-13-00100-s001.zip › Table S12 Comparison of Bray Curtis p-values.xlsx]

## Sheet: Table S12
Table S12. Comparison of Bray-Curtis dissmilarity p-values from PERMANOVA tests (999 permutations) among Bombyx mori L. strains and instars from the Philippines.
Strain 1	Strain 2	P-value
DMMMSU 119 (n=8)	K203 (n=8)	0.517
DMMMSU 119 (n=8)	MO202 (n=8)	0.004
DMMMSU 119 (n=8)	MO204 (n=8)	0.021
K203 (n=8)	MO202 (n=8)	0.163
K203 (n=8)	MO204 (n=8)	0.121
MO202 (n=8)	MO204 (n=8)	0.467
P-value (all groups)		0.03
Instar	Instar	P-value
2nd (n=8)	3rd (n=8)	0.092
2nd (n=8)	4th (n=8)	0.029
2nd (n=8)	5th (n=8)	0.056
3rd (n=8)	4th (n=8)	0.656
3rd (n=8)	5th (n=8)	0.059
4th (n=8)	5th (n=8)	0.161
P-value (all groups)		0.048
