# Supplementary material for: Bacterial Survey in the Guts of Domestic Silkworms, Bombyx mori L
Source: Insects. 2022 Jan 17;13(1):100. doi: 10.3390/insects13010100 (PMC8779307; doi:10.3390/insects13010100)
Supplement: Supplementary file 1 [file insects-13-00100-s001.zip › Table S13 Comparison of Jaccard p-values.xlsx]

## Sheet: Table S13
Table S13. Comparison of Jaccard similarity p-values from PERMANOVA tests (999 permutations) among Bombyx mori L. strains and instars from the Philippines.
Strain 1	Strain 2	P-value
DMMMSU 119 (n=8)	K203 (n=8)	0.059
DMMMSU 119 (n=8)	MO202 (n=8)	0.018
DMMMSU 119 (n=8)	MO204 (n=8)	0.002
K203 (n=8)	MO202 (n=8)	0.54
K203 (n=8)	MO204 (n=8)	0.939
MO202 (n=8)	MO204 (n=8)	0.579
P-value (all groups)		0.079
Instar	Instar	P-value
2nd (n=8)	3rd (n=8)	0.498
2nd (n=8)	4th (n=8)	0.166
2nd (n=8)	5th (n=8)	0.069
3rd (n=8)	4th (n=8)	0.075
3rd (n=8)	5th (n=8)	0.042
4th (n=8)	5th (n=8)	0.108
P-value (all groups)		0.024
