# Supplementary material for: Bacterial Survey in the Guts of Domestic Silkworms, Bombyx mori L
Source: Insects. 2022 Jan 17;13(1):100. doi: 10.3390/insects13010100 (PMC8779307; doi:10.3390/insects13010100)
Supplement: Supplementary file 1 [file insects-13-00100-s001.zip › Table S2 16S primer and Illumina adapter sequences.xlsx]

## Sheet: Table S2
Table S2. Primer sequences for 16S V3-V4 PCR (Herlemann et al., 2011) and Illumina adapter overhang sequences used for 16S V3-V4 amplification and ligation of adapter sequences.
Primer/Overhang	Sequence (5’ to 3’)
341F	TCGTCGGCAGCGTCAGATGTGTATAAGAGACAGCCTACGGGNGGCWGCAG
805R	GTCTCGTGGGCTCGGAGATGTGTATAAGAGACAGGACTACHVGGGTATCTAATCC
Illumina Forward Adapter Overhang	TCGTCGGCAGCGTCAGATGTGTATAAGAGACAG - [forward primer sequence]
Illumina Reverse Adapter Overhang	GTCTCGTGGGCTCGGAGATGTGTATAAGAGACAG - [reverse primer sequence]
