# Supplementary material for: Bacterial Survey in the Guts of Domestic Silkworms, Bombyx mori L
Source: Insects. 2022 Jan 17;13(1):100. doi: 10.3390/insects13010100 (PMC8779307; doi:10.3390/insects13010100)
Supplement: Supplementary file 1 [file insects-13-00100-s001.zip › Table S3 Nextera XT inder pair assignments.xlsx]

## Sheet: Table S3
Table S3. Nextera XT index pairs assigned for each 16S library prepared per Bombyx mori L. strain and instar from the Philippines.
Sample	Index 1 Sequence	Index 2 Sequence
DMMMSU 119 2-1	TAAGGCGA	AGAGTAGA
DMMMSU 119 2-2	GGACTCCT
DMMMSU 119 3-1	CGTACTAG
DMMMSU 119 3-2	TAGGCATG
DMMMSU 119 4-1	AGGCAGAA
DMMMSU 119 4-2	CTCTCTAC
DMMMSU 119 5-1	TCCTGAGC
DMMMSU 119 5-2	CAGAGAGG
K203 2-1	TAAGGCGA	GCGTAAGA
K203 2-2	GGACTCCT
K203 3-1	CGTACTAG
K203 3-2	TAGGCATG
K203 4-1	AGGCAGAA
K203 4-2	CTCTCTAC
K203 5-1	TCCTGAGC
K203 5-2	CAGAGAGG
MO202 2-1	TAAGGCGA	CTCTCTAT
MO202 2-2	GGACTCCT
MO202 3-1	CGTACTAG
MO202 3-2	TAGGCATG
MO202 4-1	AGGCAGAA
MO202 4-2	CTCTCTAC
MO202 5-1	TCCTGAGC
MO202 5-2	CAGAGAGG
MO204 2-1	TAAGGCGA	TATCCTCT
MO204 2-2	GGACTCCT
MO204 3-1	CGTACTAG
MO204 3-2	TAGGCATG
MO204 4-1	AGGCAGAA
MO204 4-2	CTCTCTAC
MO204 5-1	TCCTGAGC
MO204 5-2	CAGAGAGG
