# Supplementary material for: Bacterial Survey in the Guts of Domestic Silkworms, Bombyx mori L
Source: Insects. 2022 Jan 17;13(1):100. doi: 10.3390/insects13010100 (PMC8779307; doi:10.3390/insects13010100)
Supplement: Supplementary file 1 [file insects-13-00100-s001.zip › Table S4 Sequencing run summary.xlsx]

## Sheet: Table S4
Table S4. Sequencing run summary for Bombyx mori L. samples from the Philippines sequenced on MiSeq FGx.
Number of Samples	32
% Q30 Score	0.93
% Clusters Passing Filter	0.841
Cluster Density	420K/mm2
Estimated Yield	5,574.1 MB
