# Supplementary material for: Bacterial Survey in the Guts of Domestic Silkworms, Bombyx mori L
Source: Insects. 2022 Jan 17;13(1):100. doi: 10.3390/insects13010100 (PMC8779307; doi:10.3390/insects13010100)
Supplement: Supplementary file 1 [file insects-13-00100-s001.zip › Table S5 SRA accession numbers.xlsx]

## Sheet: Table S5
Table S5. Sequence Read Archive (SRA) accession numbers for Bombyx mori L. samples from the Philippines.
Sample	Strain	Instar	Biological Replicate	Accession
D119-2-1	DMMMSU 119	2nd	1	SRR17009379
D119-2-2	DMMMSU 119	2nd	2	SRR17009378
D119-3-1	DMMMSU 119	3rd	1	SRR17009367
D119-3-2	DMMMSU 119	3rd	2	SRR17009388
D119-4-1	DMMMSU 119	4th	1	SRR17009385
D119-4-2	DMMMSU 119	4th	2	SRR17009384
D119-5-1	DMMMSU 119	5th	1	SRR17009383
D119-5-2	DMMMSU 119	5th	2	SRR17009382
K203-2-1	K203	2nd	1	SRR17009381
K203-2-2	K203	2nd	2	SRR17009380
K203-3-1	K203	3rd	1	SRR17009377
K203-3-2	K203	3rd	2	SRR17009376
K203-4-1	K203	4th	1	SRR17009375
K203-4-2	K203	4th	2	SRR17009374
K203-5-1	K203	5th	1	SRR17009373
K203-5-2	K203	5th	2	SRR17009372
MO202-2-1	MO202	2nd	1	SRR17009371
MO202-2-2	MO202	2nd	2	SRR17009370
MO202-3-1	MO202	3rd	1	SRR17009369
MO202-3-2	MO202	3rd	2	SRR17009368
MO202-4-1	MO202	4th	1	SRR17009366
MO202-4-2	MO202	4th	2	SRR17009365
MO202-5-1	MO202	5th	1	SRR17009364
MO202-5-2	MO202	5th	2	SRR17009363
MO204-2-1	MO204	2nd	1	SRR17009362
MO204-2-2	MO204	2nd	2	SRR17009393
MO204-3-1	MO204	3rd	1	SRR17009392
MO204-3-2	MO204	3rd	2	SRR17009391
MO204-4-1	MO204	4th	1	SRR17009390
MO204-4-2	MO204	4th	2	SRR17009389
MO204-5-1	MO204	5th	1	SRR17009387
