# Supplementary material for: Bacterial Survey in the Guts of Domestic Silkworms, Bombyx mori L
Source: Insects. 2022 Jan 17;13(1):100. doi: 10.3390/insects13010100 (PMC8779307; doi:10.3390/insects13010100)
Supplement: Supplementary file 1 [file insects-13-00100-s001.zip › Table S6 Sequence count summary.xlsx]

## Sheet: Table S6
Table S6. Sequence count statistics for each Bombyx mori L. sample from the Philippines after filtering, denoising, merging forward and reverse reads, and removing chimeric sequences using DADA2 on QIIME 2.
Sample	Raw Sequence Count	Filtered Sequence Count	% Sequences Passed Filter	Denoised Sequence Count	Merged Sequence Count	% Sequences Merged	Non-chimeric Sequence Count	% Non-chimeric Sequences
D119-2-1	45711	37194	81.37	37031	36810	80.53	19077	41.73
D119-2-2	50028	41927	83.81	41744	41193	82.34	21697	43.37
D119-3-1	47403	39354	83.02	39008	38789	81.83	19431	40.99
D119-3-2	48343	40431	83.63	40147	39604	81.92	20187	41.76
D119-4-1	34522	24992	72.39	24640	24359	70.56	13700	39.68
D119-4-2	59083	50539	85.54	50252	49638	84.01	26495	44.84
D119-5-1	50461	42909	85.03	42448	41852	82.94	26647	52.81
D119-5-2	45866	38518	83.98	38221	37850	82.52	24473	53.36
K203-2-1	63137	53527	84.78	53155	52748	83.55	32919	52.14
K203-2-2	51443	44688	86.87	44272	44020	85.57	28769	55.92
K203-3-1	51103	44243	86.58	44112	44014	86.13	33359	65.28
K203-3-2	61833	53954	87.26	53745	53677	86.81	41058	66.4
K203-4-1	38959	31068	79.75	30916	30643	78.65	14041	36.04
K203-4-2	62220	54615	87.78	54381	54046	86.86	26698	42.91
K203-5-1	49044	43075	87.83	42588	42008	85.65	27671	56.42
K203-5-2	62864	54336	86.43	54122	53555	85.19	34699	55.2
MO202-2-1	59129	51387	86.91	50963	50154	84.82	27666	46.79
MO202-2-2	70592	62537	88.59	62122	61422	87.01	33548	47.52
MO202-3-1	55983	49163	87.82	48953	48424	86.5	25387	45.35
MO202-3-2	69115	60865	88.06	60615	59979	86.78	31952	46.23
MO202-4-1	48002	39740	82.79	39422	38918	81.08	19476	40.57
MO202-4-2	70936	62800	88.53	62413	61756	87.06	33092	46.65
MO202-5-1	57097	50924	89.19	50626	50470	88.39	36311	63.6
MO202-5-2	32620	27609	84.64	27355	27254	83.55	19721	60.46
MO204-2-1	53504	46955	87.76	46603	46071	86.11	25209	47.12
MO204-2-2	50160	44648	89.01	44326	43883	87.49	24531	48.91
MO204-3-1	47132	41737	88.55	41583	40960	86.9	19959	42.35
MO204-3-2	50470	44890	88.94	44704	44232	87.64	22308	44.2
MO204-4-1	42945	35455	82.56	35017	34394	80.09	19595	45.63
MO204-4-2	80412	71720	89.19	71378	70091	87.16	40084	49.85
MO204-5-1	45516	40627	89.26	40254	39864	87.58	25555	56.15
MO204-5-2	46753	40782	87.23	40524	40089	85.75	25651	54.86
