# Supplementary material for: Bacterial Survey in the Guts of Domestic Silkworms, Bombyx mori L
Source: Insects. 2022 Jan 17;13(1):100. doi: 10.3390/insects13010100 (PMC8779307; doi:10.3390/insects13010100)
Supplement: Supplementary file 1 [file insects-13-00100-s001.zip › Table S7 Representative sequences, frequencies, top BLAST hits and isolation sources.xlsx]

## Sheet: Table S7
Table S7. Representative sequences corresponding to top bacterial genera identified by QIIME 2, their frequencies across Bombyx mori L. samples from the Philippines, top BLAST hits and isolation sources (Schoch et al., 2020).
QIIME 2		BLAST
Feature Code	Frequency	Blast Hit	Percent Identity	Isolation Source
b13bca03497b55e489c1ae451225a774	86073	Pseudomonas fluorescens strain UTB_111 16S ribosomal RNA gene, partial sequence (MT624739.1)	0.9953	Sediments
		Pseudomonas fluorescens strain UTB_110 16S ribosomal RNA gene, partial sequence (MT624738.1)	0.9953	Sediments
		Pseudomonas fluorescens strain XsI 16S ribosomal RNA gene, partial sequence (MT605333.1)	0.9953	Adult Xyleborinus saxesenii (fruit-tree pinhole borer), lab reared in artificial medium
082132878b8a6a68929825c22d512571	85907	Pseudomonas fluorescens strain UTB_111 16S ribosomal RNA gene, partial sequence (MT624739.1)	0.9953	Sediments
		Pseudomonas fluorescens strain UTB_110 16S ribosomal RNA gene, partial sequence (MT624738.1)	0.9953	Sediments
		Pseudomonas fluorescens strain XsI 16S ribosomal RNA gene, partial sequence (MT605333.1)	0.9953	Adult Xyleborinus saxesenii (fruit-tree pinhole borer), lab reared in artificial medium
404c0b492886a3beec5ce9259f21c5eb	70922	Pseudomonas fluorescens strain UTB_111 16S ribosomal RNA gene, partial sequence (MT624739.1)	0.9977	Sediments
		Pseudomonas fluorescens strain UTB_110 16S ribosomal RNA gene, partial sequence (MT624738.1)	0.9977	Sediments
		Pseudomonas fluorescens strain XsI 16S ribosomal RNA gene, partial sequence (MT605333.1)	0.9977	Adult Xyleborinus saxesenii (fruit-tree pinhole borer),lab reared in artificial medium
2bffadf6fc98f0a75aadf7251a72b7af	67784	Pseudomonas fluorescens strain UTB_111 16S ribosomal RNA gene, partial sequence (MT624739.1)	0.9977	Sediments
		Pseudomonas fluorescens strain UTB_110 16S ribosomal RNA gene, partial sequence (MT624738.1)	0.9977	Sediments
		Pseudomonas fluorescens strain XsI 16S ribosomal RNA gene, partial sequence (MT605333.1)	0.9977	Adult Xyleborinus saxesenii (fruit-tree pinhole borer),lab reared in artificial medium
c87c8aa423c8d734382b08eedc49e20e	52387	Uncultured bacterium clone nbt61h11 16S ribosomal RNA gene, partial sequence (EU536362.1)	0.9977	Human antecubital fossa (inner elbow) skin
		Pseudomonas fluorescens strain UTB_111 16S ribosomal RNA gene, partial sequence (MT624739.1)	0.9953	Sediments
		Pseudomonas fluorescens strain UTB_110 16S ribosomal RNA gene, partial sequence (MT624738.1)	0.9953	Sediments
df780d5840792402d9475e86fc2ff281	36745	Sphingomonas paucimobilis strain HM12 16S ribosomal RNA gene, partial sequence (MT515447.1)	0.9951	Prunus persica var. nucipersica (nectarine) leaf
		Sphingomonas sp. strain JCM 7513 16S ribosomal RNA gene, partial sequence (MT355906.1)	0.9951	Sterile water used before surgery
		Sphingomonas sp. strain SM2 16S ribosomal RNA gene, partial sequence (MT279678.1)	0.9951	Paddy soil
39e025e427bd2202c1703a6b2e378c6c	36445	Sphingomonas paucimobilis strain HM12 16S ribosomal RNA gene, partial sequence (MT515447.1)	0.9951	Prunus persica var. nucipersica (nectarine) leaf
		Sphingomonas sp. strain JCM 7513 16S ribosomal RNA gene, partial sequence (MT355906.1)	0.9951	Sterile water used before surgery
		Sphingomonas sp. strain SM2 16S ribosomal RNA gene, partial sequence (MT279678.1)	0.9951	Paddy soil
c57bfcd61b2f5606b7a4225f73c08cf7	31191	Delftia sp. strain AAUGM-10 16S ribosomal RNA gene, partial sequence (MT550007.1)	0.9953	Amata sp. (moth) gut
		Delftia tsuruhatensis strain D9 16S ribosomal RNA gene, partial sequence (MT374262.1)	0.9953	Soil
		Delftia sp. strain CFB.28 16S ribosomal RNA gene, partial sequence (MT370531.1)	0.9953	University female washroom
913bf1913cab7ffc93c3e48e3d0b05ab	30712	Delftia sp. strain AAUGM-10 16S ribosomal RNA gene, partial sequence (MT550007.1)	0.9953	Amata sp. (moth) gut
		Delftia tsuruhatensis strain D9 16S ribosomal RNA gene, partial sequence (MT374262.1)	0.9953	Soil
		Delftia sp. strain CFB.28 16S ribosomal RNA gene, partial sequence (MT370531.1)	0.9953	University female washroom
dd9a9bed242fd0236fade8b6a9013bba	12621	Uncultured Methylobacteriaceae bacterium clone 4a_1655 16S ribosomal RNA gene, partial sequence (MG805154.1)	0.9975	Sewage sludge (used under start-up of the completely autotrophic nitrogen removal over nitrite process with a submerged aerated biological filter and the effect of inorganic carbon on nitrogen removal and microbial activity)
		Uncultured Methylobacteriaceae bacterium clone 4a_65038 16S ribosomal RNA gene, partial sequence (MG804772.1)	0.9975	Sewage sludge (used under start-up of the completely autotrophic nitrogen removal over nitrite process with a submerged aerated biological filter and the effect of inorganic carbon on nitrogen removal and microbial activity)
		Uncultured bacterium clone AO55 16S ribosomal RNA gene, partial sequence (KX780427.1)	0.9975	Rhizosphere
3c26d807be229ccb757e3eb93f1e62b8	12512	Uncultured Methylobacteriaceae bacterium clone 4a_65038 16S ribosomal RNA gene, partial sequence (MG804772.1)	1	Sewage sludge (used under start-up of the completely autotrophic nitrogen removal over nitrite process with a submerged aerated biological filter and the effect of inorganic carbon on nitrogen removal and microbial activity)
		Uncultured bacterium clone AO55 16S ribosomal RNA gene, partial sequence (KX780427.1)	0.9975	Rhizosphere
		Uncultured Methylobacterium sp. clone SB6-44 16S ribosomal RNA gene, partial sequence (KJ197811.1)	0.9975	Chilomycterus schoepfi (striped burrfish) gut
59e50f3c20cf42cd3f95e644bbb0169b	1452	Acinetobacter schindleri strain HZE23-1 chromosome, complete genome (CP044463.1)	0.9954	Goose stool
		Acinetobacter schindleri strain HZE30-1 chromosome, complete genome (CP044483.1)	0.9954	Goose stool
		Acinetobacter calcoaceticus strain AC 16S ribosomal RNA gene, partial sequence (MN788626.1)	0.9954	Soil
