# Supplementary material for: Bacterial Survey in the Guts of Domestic Silkworms, Bombyx mori L
Source: Insects. 2022 Jan 17;13(1):100. doi: 10.3390/insects13010100 (PMC8779307; doi:10.3390/insects13010100)
Supplement: Supplementary file 1 [file insects-13-00100-s001.zip › Table S8 Shannon diversity boxplot values.xlsx]

## Sheet: Table S8
Table S8. Shannon diversity index boxplot values for Bombyx mori L. strains and instars from the Philippines.
	Strain
	DMMMSU 119	K203	MO202	MO204
Upper Whisker	4.755	4.561	4.243	4.32
Upper Quartile	4.609	4.276	4.078	4.08
Median	4.046	3.91	3.821	3.658
Lower Quartile	3.826	3.438	3.692	3.377
Lower Whisker	3.668	3.338	3.553	3.317
Mean	4.148	3.912	3.862	3.724
	Instar
	2nd Instar	3rd Instar	4th Instar	5th Instar
Upper Whisker	4.243	4.29	4.32	4.755
Upper Quartile	3.927	4.049	4.216	4.677
Median	3.687	3.773	4.046	4.111
Lower Quartile	3.448	3.405	3.884	3.561
Lower Whisker	3.317	3.338	3.825	3.382
Mean	3.72	3.755	4.054	4.116
